# Supplementary material for: Regulation of Pkc1 Hyper-Phosphorylation by Genotoxic Stress
Source: J Fungi (Basel). 2021 Oct 17;7(10):874. doi: 10.3390/jof7100874 (PMC8541566; doi:10.3390/jof7100874)
Supplement: Supplementary file 1 [file jof-07-00874-s001.zip]

Archive with 1 entries (1 files):
- jof-1397680-supplementary.pdf
